# Supplementary material for: Saccharomyces boulardii promoters for control of gene expression in vivo
Source: Microb Cell Fact. 2024 Jan 7;23:16. doi: 10.1186/s12934-023-02288-8 (PMC10771652; doi:10.1186/s12934-023-02288-8)
Supplement: Supplementary file 2 — Additional file 2: Table S1. Growth Rates. Table S2. Plasmids used in this study. Table S3. Strains used in this study. Table S4. Primers used in this study. Table S5. Sequences of Promoters and Reporter Genes used in this study. [file 12934_2023_2288_MOESM2_ESM.xlsx]

## Sheet: Table S1_Growth Rates
Promoter	Replicate	µ_max	Average µ_max
ALD6	1	4.739	5.257
ALD6	2	5.983
ALD6	3	5.05
CYC1	1	5.008	4.985
CYC1	2	5.111
CYC1	3	4.836
CYC7	1	4.996	5.205
CYC7	2	5.639
CYC7	3	4.981
SSA1	1	4.995	5.171
SSA1	2	5.356
SSA1	3	5.162
DAN1	1	5.2	5.265
DAN1	2	5.55
DAN1	3	5.045
SUC2	1	4.697	4.838
SUC2	2	4.929
SUC2	3	4.889
TDH3	1	4.856	4.86
TDH3	2	4.976
TDH3	3	4.748
HSP26	1	4.988	5.066
HSP26	2	5.231
HSP26	3	4.978
TEF1	1	4.989	4.933
TEF1	2	5.073
TEF1	3	4.736
HXT7	1	4.41	4.097
HXT7	2	4.116
HXT7	3	3.765
TPI1	1	4.611	4.745
TPI1	2	4.866
TPI1	3	4.759
JEN1	1	5.428	5.402
JEN1	2	5.44
JEN1	3	5.339

## Sheet: Table S2_Plasmids
Plasmid name	Genotype	Marker (E. coli / S. cerevisiae)	Reference
pCfB2312	CEN6_ARS4 Amp PTEF1-GFP-TCYC1 kanMX	Amp / kanMX	(31)
pCfB6920	gRNA	Amp / URA3	(31)
pCfB2909	pUC/ori Amp XII-5	Amp	(31)
pCfB2909-GFP	pCfB2909; GFP-TADH1	Amp	This study
pCfB2909-PALD6-GFP	pCfB2909; PALD6-GFP-TADH1	Amp	This study
pCfB2909-PCYC1-GFP	pCfB2909; PCYC1-GFP-TADH1	Amp	This study
pCfB2909-PCYC7-GFP	pCfB2909; PCYC7-GFP-TADH1	Amp	This study
pCfB2909-PDAN1-GFP	pCfB2909; PDAN1-GFP-TADH1	Amp	This study
pCfB2909-PHSP26-GFP	pCfB2909; PHSP26-GFP-TADH1	Amp	This study
pCfB2909-PHXT7-GFP	pCfB2909; PHXT7-GFP-TADH1	Amp	This study
pCfB2909-PJEN1-GFP	pCfB2909; PJEN1-GFP-TADH1	Amp	This study
pCfB2909-PSSA1-GFP	pCfB2909; PSSA1-GFP-TADH1	Amp	This study
pCfB2909-PSUC26-GFP	pCfB2909; PSUC26-GFP-TADH1	Amp	This study
pCfB2909-PTDH3-GFP	pCfB2909; PTDH3-GFP-TADH1	Amp	This study
pCfB2909-PTEF1-GFP	pCfB2909; PTEF1-GFP-TADH1	Amp	This study
pCfB2909-PTPI1-GFP	pCfB2909; PTPI1-GFP-TADH1	Amp	This study
pCfB0390	pUC/ori Amp XI-3 URA3	Amp / URA3	(45)
pCfB0390-mKate2	pCfB0390; PTDH3-mKate2-TADH1	Amp / URA3	This study

## Sheet: Table S3_Strains
Strain	Genotype	Parental strain	Reference
SbU	URA3∆	SB-ATCC-796	(37)
SbALD	URA3∆ ; XII-5 PALD6-GFP-TADH1	SbU	This study
SbCYC1	URA3∆ ; XII-5 PCYC1-GFP-TADH1	SbU	This study
SbCYC7	URA3∆ ; XII-5 PCYC7-GFP-TADH1	SbU	This study
SbDAN	URA3∆ ; XII-5 PDAN1-GFP-TADH1	SbU	This study
SbHSP	URA3∆ ; XII-5 PHSP26-GFP-TADH1	SbU	This study
SbHXT	URA3∆ ; XII-5 PHXT7-GFP-TADH1	SbU	This study
SbJEN	URA3∆ ; XII-5 PJEN1-GFP-TADH1	SbU	This study
SbSSA	URA3∆ ; XII-5 PSSA1-GFP-TADH1	SbU	This study
SbSUC	URA3∆ ; XII-5 PSUC26-GFP-TADH1	SbU	This study
SbTDH	URA3∆ ; XII-5 PTDH3-GFP-TADH1	SbU	This study
SbTEF	URA3∆ ; XII-5 PTEF1-GFP-TADH1	SbU	This study
SbTPI	URA3∆ ; XII-5 PTPI1-GFP-TADH1	SbU	This study
SbALD-Red	XII-5 PALD6-GFP-TADH1 ; XI-3 PTDH3-mKate2-TADH1	SbALD	This study
SbHSP-Red	XII-5 PHSP26-GFP-TADH1 ; XI-3 PTDH3-mKate2-TADH1	SbHSP	This study
SbHXT-Red	XII-5 PHXT7-GFP-TADH1 ; XI-3 PTDH3-mKate2-TADH1	SbHXT	This study
SbJEN-Red	XII-5 PJEN1-GFP-TADH1 ; XI-3 PTDH3-mKate2-TADH1	SbJEN	This study
SbSSA-Red	XII-5 PSSA1-GFP-TADH1 ; XI-3 PTDH3-mKate2-TADH1	SbSSA	This study
SbTDH-Red	XII-5 PTDH3-GFP-TADH1 ; XI-3 PTDH3-mKate2-TADH1	SbTDH	This study
SbTEF-Red	XII-5 PTEF1-GFP-TADH1 ; XI-3 PTDH3-mKate2-TADH1	SbTEF	This study
SbTPI-Red	XII-5 PTPI1-GFP-TADH1 ; XI-3 PTDH3-mKate2-TADH1	SbTPI	This study

## Sheet: Table S4_Primers
Oligo Name	Sequence	Reference
197_FP_USER_yEGFP	CGTGCGAUTCATTTGTACAATTCATCCATACCATGG	This study
198_RP_USER_yEGFP	CACGCGAUATGTCTAAAGGTGAAGAATTATTCACTGG	This study
107_RP_SEQ_pESC-URA	GACCTAGACTTCAGGTTGTC	This study
179_SEQ_tADH1	GTGTCAACAACGTATCTACC	This study
199_FP_GIB_SUC2	ACAACACCAGTGAATAATTCTTCACCTTTAGACATCATATACGTTAGTGAAAAGAAAAGC	This study
200_RP_GIB_SUC2	TTTCGGTTAGAGCGGATGAATGCACGCGATGTAAAAAAAAAACTAAGTTTTCCCCTG	This study
201_FP_GIB_JEN1	ACAACACCAGTGAATAATTCTTCACCTTTAGACATATTTTCAGTAGCAGTATTTAATCTCTTTGAGG	This study
202_RP_GIB_JEN1	TTTCGGTTAGAGCGGATGAATGCACGCGATTATTGCAAGAATAATGTGTTTATAAATTTTTTTTTTTGCTG	This study
203_FP_GIB_CYC1	ACAACACCAGTGAATAATTCTTCACCTTTAGACATTATTAATTTAGTGTGTGTATTTGTGTTTGCG	This study
204_RP_GIB_CYC1	TTTCGGTTAGAGCGGATGAATGCACGCGATGTTTTAGTGTGTGAATGAAATAGGTG	This study
180_RP_GIB_user-plasmid	CATTCCGTTGGTAGATACGTTG	This study
181_FP_GIB_user-plasmid	CATTCATCCGCTCTAACCG	This study
XI-3_dg_fw	GTAAAAATATCACGCTCTTAGGTTC	This study
XI-3_dg_rv	TACGGTAACAAAACCTCTTCTAAGAA	This study
XII-5_dg_fw	ATTTCGCCTGCTGCAAGATG	This study
XII-5_dg_rv	GCCCACCAATTTAAGGAGCC	This study

## Sheet: Table S5_Sequences
Name	Sequence
yEGFP	ATGTCTAAAGGTGAAGAATTATTCACTGGTGTTGTCCCAATTTTGGTTGAATTAGATGGTGATGTTAATGGTCACAAATTTTCTGTCTCCGGTGAAGGTGAAGGTGATGCTACTTACGGTAAATTGACCTTAAAATTTATTTGTACTACTGGTAAATTGCCAGTTCCATGGCCAACCTTAGTCACTACTTTCGGTTATGGTGTTCAATGTTTTGCGAGATACCCAGATCATATGAAACAACATGACTTTTTCAAGTCTGCCATGCCAGAAGGTTATGTTCAAGAAAGAACTATTTTTTTCAAAGATGACGGTAACTACAAGACCAGAGCTGAAGTCAAGTTTGAAGGTGATACCTTAGTTAATAGAATCGAATTAAAAGGTATTGATTTTAAAGAAGAT…
mKate2	ATGGTTTCTGAACTCATCAAGGAAAACATGCACATGAAACTTTACATGGAAGGTACTGTGAACAATCATCATTTTAAGTGTACATCCGAGGGTGAAGGCAAACCTTACGAAGGAACTCAAACTATGAGAATTAAAGCTGTAGAAGGTGGACCATTACCTTTTGCATTTGATATCTTGGCAACATCATTCATGTATGGGAGCAAGACATTCATAAACCATACTCAAGGTATACCAGACTTTTTCAAACAGAGTTTTCCAGAGGGTTTTACATGGGAAAGAGTAACAACGTACGAGGATGGAGGTGTATTGACAGCCACTCAAGACACATCACTTCAAGATGGGTGTTTAATCTACAATGTCAAGATTAGAGGCGTCAATTTCCCTTCTAATGGTCCAGTT…
TADH1	GTAGATACGTTGTTGACACTTCTAAATAAGCGAATTTCTTATGATTTATGATTTTTATTATTAAATAAGTTATAAAAAAAATAAGTGTATACAAATTTTAAAGTGACTCTTAGGTTTTAAAACGAAAATTCTTATTCTTGAGTAACTCTTTCCTGTAGGTCAGGTTGCTTTCTCAGGTATAGCATGAGGTCGCTC
PALD6	GAATATTTAGGCCGAATGGAATTATTCGTAACGTCATACGAAAAAAGTTTCAATTCGTACAATGCCTGGCATGTTCATTCGAATATAAGGCCGCCGCCTTCCAGTCAGGGTAGCCAAAAGTATAATCCCGGGTGGAAACTAAACTAAAAACCGTACTCACAACTTTCCGCGGACGCTAACAGACAAATAGACACACTATCAGGTCAGGAACTGCCGTCACATACGACACTGCCCCTCACGTAAGGGCATGATAGAATTGGATTATGTAAAAGGTGAAGATACCATTGTAGAAGCAACCAGCACGTCGCCGTGGCTGATGAGGTCTCCTCTTGCCCGGGCCGCAGAAAAGAGGGGCAGTGGCCTGTTTTTCGACATAAATGAGGGGCATGGCCAGCACCG…
PCYC1	GTTTTAGTGTGTGAATGAAATAGGTGTATGTTTTCTTTTTGCTAGACAATAATTAGGAACAAGGTAAGGGAACTAAAGTGTAGAATAAGATTAAAAAAGAAGAACAAGTTGAAAAGGCAAGTTGAAATTTCAAGAAAAAAGTCAATTGAAGTACAGTAAATTGACCTGAATATATCTGAGTTCCGACAACAATGAGTTTACCGAAGAGAACAATGGAATAGGAAACTTTGAACGAAGAAAGGAAAGCAGGAAAGGAAAAAATTTTTAGGCTCGAGAACAATAGGGCGAAAAAACAGGCAACGAACGAACAATGGAAAAACGAAAAAAAAAAAAAAAAAAAACACAGAAAAGAATGCAGAAAGATGTAAACTGAAAAAAAAAAAGGTGAACACAGGAAAA…
PCYC7	TGGCTACCAACTCCAAAATATGCGCCTGCAACTGCTCCTTATCGTCGATGTGAAACTGCGACAGAATGTTGGAAACCGGGGAGTCCCTTGTATCCTGTTGAACCAATTGCGGCACTTTCTTCGTGAAATAAGGGAATAAAGTCTCCTTCACGAACGAGATCGGGCATACTGTCCCTTCAATATCAAGCAAATAAGTCGAGTAATTGTCTCCCATTTTTGGTATACGAGCTAGCAGGACGTTTTGCCCAATGACCATTCCTTATTCATCCCACTCACCACCGTCATCGTTGGTATTATTATTATCATTCCGCTTGAAGAAAAAGAAACGAAAAAAGAAATGGATCAGCAGCCGGGTTATAGCGCCCCTTATTGTATTATTTTCCTTCGTGCCTTCTCTGA…
PDAN1	GTTGCCCCTCGCAAGCACACTATAAATTCATGAACAATTGCGCAGTCAAAGTTAGATTGTAAGCCGAATTCAAACGATTTCAACAGTCGTAGCTAACGAGGCCTTTTGTCTCACACCCTTACAAAGGGACTGTAGAATGCAAGGGCAAACAGGCCTGAGGTAACTTTAAAATAATGTACTTTGAAAACTATGTATACATTGCATTTATTAAGCAGTAGGGTATTTTGTTTGCAAGAAATAAAGCTCAAAATATCTTTGGAGTTTGACAATAGTATAGAAAAAATAGCTCAGCAACCTTAATAAAAAAAGGGTCATTGGGCAAAGCGTTTTAAAAAGATTTAAGTGGTAGTGTTTAAAGTGAAAGAGATTGATATAGTTAAAAATTGTTGAGCTCAATTC…
PHSP26	TTGTTGTTGATGTTGGACAATTCGTTAATTAAGAGTCCCTAAACGGCTCTACTAGTTCCAACCTCACTTTGTTTTTTCATTTTTTTATGTTTTTTCTAGAACCTTCTTTACGTGATTCTCGCTCGGAATCCGTCAATAGAATGTTTTCAGTCTCCGTTTCAATATTCTGCGCACATCAATCATTTTCTTACTACATACACTAACATTACCCTAGTTTAATTTAATTGAATTTTTAACTTTCTTTTCTTTTCATTTGGCAATTTGGCTCCTTGAAAACAAGACTATGGGTCTCTCTCATAAGCCTCAGGGGGGACCCCAAAAAAATAACGCGGCCATCTTGCATGCACCGTTGAACCTGTTGGTTACAGTAAGCCACAATTCTCTTACCTTCTTGGCAAT…
PHXT7	AATAGTACTCTCATCGCTAAGATCATTTGGGGTTGTTAAGCATGCCCTGCTAAACACGCCCTACTAAACACTTCAAAAGCAACTTAAAATATTTTTATCTAATTATAGCTAAAACCCAATGTGAAAGACATATCATACTGTAAAAGTGAAAAAGCAGCACCGTTGAACGCCGCAAGAGTGCTCCCATAACGCTTTACTAGAGGGCTAGATTTTAATGGCCCCTTCATGGAGAAGTTATGAGGACAAATCCCACTACAGAAAGCGCAACAAATTTTTTTTTCCGTAACAACAAACATCTCATCTAGTTTCTGCCTTAAACAAAGCCGCAGCCAGAGCCGTTTTTCCGCCATATTTATCCAGGATTGTTCCATACGGCTCCGTCAGAGGCTGCTACGGGAT…
PJEN1	TATTGCAAGAATAATGTGTTTATAAATTTTTTTTTTTGCTGGTAGCAAAATCAACTCATTGTCTTCCATTCAGAGTCTAATCGAACGTTATTGCAATGCTTGCACATATTTAAACAATACGATTTAGTTTAAGTGGATGGACCCCCACGCTTAGTGTTCCACAGGTTTGCCCCCACTGTTTTTACATTCCACTGTACATTTTTGCAATAGAAGGTCATTGTATGCTGCCTTGGGCGGCTAAGAATACCTGTAAAAATTTGGAGAAATTAGATTCGTAAAGAATGACTCGCAACGACTCCAATGATTTCTTCTTTTCACCCTTTGGACGGCCGATATCCGCGCGGGACCCTGACCCCGCAATTTACTCCACTAGACCGGCGTGTTTCTCTTTTTCCTTTT…
PSSA1	TATGTGTGTATATATTCGGTTGGACTCTTCAGTGCTGAAAGGTAGAAAGCATGAGGTAAAAGATAAAGAGTAGAAGGAAAAAAAAAAGAACCAACTAAATATAGTGGGTAGATAACCTTAAACTATTTATTTAGAGGCGACAATGTGAAAAATTTTTTCTTCAAAGGCTCGGTTGTCGACAAATTGTTGCGTTGTGCTTTGATTTCTAAAGCGCTTCTTCACCTGCAGGTTCTGAGCCCTAAGAAAAAAAATTTCCTTGATTGAAAATGGCGGAAAAAAAAAATTCAGAAAAAGAAATAAAGCACGTGTGCGCGGTGTGTGGATGATGGTTTCATCACTGTCAACGGCATTTTCGTTCTTGTGGATTGTTATAAACTTTCCAGAACATTCTAGAAAGAA…
PSUC2	GTAAAAAAAAAACTAAGTTTTCCCCTGTAGTAAACAGGGAGATACCGTACGGAGGTCTGAATTCCCTAAAGAAGTAGCTGTAAAAATTCAGAATTCGCAACAACCTATAATTGAGTTAAGTGCCTTTCCAAGCTAAAAAGTTTGAGGTTATAGGGGCTTAGCATCCACACGTCACAATCTCGGGTATCGAGTCTAGTATGTAGAATTACGGCAGGAGGTTTTCCAATGAACAAAGGACAGGGGCACGGTGAGCTGTCGAAGGTATCCATTTTATCATGTTTCGTTTGTACAAGTACGACGTACTAAGACATTTACCGTATGGGAGTTGTTGTCCTAGCGTAGTTCTCGCTCCCCCAGCAAAGCTCAAAAAAGTACGTCATTTAGAATAGTTTGTGAGCA…
PTDH3	CAGTTCGAGTTTATCATTATCAATACTGCCATTTCAAAGAATACGTAAATAATTAATAGTAGTGATTTTCCTAACTTTATTTAGTCAAAAAATTGGCCTTTTAATTCTGCTGTAACCCGTACATGCCCAAAATAGGGGGCGGGTTACACAGAATATATAACATCATAGGTGTCTGGGTGAACAGTTTATTCCTGGCATCCACTAAATATAATGGAGCCCGCTTTTTAAGCTGGCATCCAGAAAAAAAAAGAATCCCAGCACCAAAATATTGTTTTCTTCACCAACCATCAGTTCATAGGTCCATTCTCTTAGCGCAACTACACAGAACAGGGGCACAAACAGGCAAAAAACGGGCACAACCTCAATGGAGTGATGCAACCTGCTTGGAGTAAATGATGA…
PTEF1	CACACACCATAGCTTCAAAATGTTTCTACTCCTTTTTTACTCTTCCAGATTTTCTCGGACTCCGCGCATCGCCGTACCACTTCAAAACACCCAAGCACAGCATACTAAATTCCCCCTCTTTCTTCCTCTAGGGTGTCGTTAATTACCCGTACTAAAGGTTTGGAAAAGAAAAAAGAGACCGCCTCGTTTCTTTTTCTTCGTCGAAAAAGGCAATAAAAATTTTTATCACGTTTCTTTTTCTTGAAAATTTTTTTTTTTGATTTTTTTCTCTTTCGATGACCTCCCATTGATATTTAAGTTAATAAATGGTCTTCAATTTCTCAAGTTTCAGTTTCATTTTTCTTGTTCTATTACAACTTTTTTTACTTCTTGCTCATTAGAAAGAAAGCATAGCAATCT…
PTPI1	ACCAATGTTCCTAACGGGAGCGTAATGGTGATGGAACTGGACGAATCCATCAATAGATACGTCCTGAGGACCGTGCTACCCAAATGGACTGATTGTGAGGGAGACCTAACTACATAGTGTTTAAAGATTACGGATATTTAACTTACTTAGAATAATGCCATTTTTTTGAGTTATAATAATCCTACGTTAGTGTGAGCGGGATTTAAACTGTGAGGACCTTAATACATTCAGACACTTCGGCGGTATCACCCTACTTATTCCCTTCGAGATTATATCTAGGAACCCATCAGGTTGGTGGAAGATTACCCGTTCTAAGACTTTTCAGCTTCCTCTATTGATGTTACACCTGGACACCCCTTTTCTGGCATCCAGTTTTTAATCTTCAGTGGCATGTGAGAT…
